# Supplementary material for: Hot Spot Mutagenesis Improves the Functional Expression of Unique Mammalian Odorant Receptors
Source: Int J Mol Sci. 2021 Dec 28;23(1):277. doi: 10.3390/ijms23010277 (PMC8745346; doi:10.3390/ijms23010277)
Supplement: Supplementary file 1 [file ijms-23-00277-s001.zip]

Archive with 3 entries (3 files):
- Supplementary Data S1_Amino acid conservility of Mutated sites.xlsx
- Supplementary Data S2_EC50 of OR responses.xlsx
- Supporting Information_ijms-1494812_R1.pdf
